# Supplementary material for: Studying the trend of the novel coronavirus series in Mauritius and its implications
Source: PLoS One. 2020 Jul 10;15(7):e0235730. doi: 10.1371/journal.pone.0235730 (PMC7351213; doi:10.1371/journal.pone.0235730)
Supplement: S1 Text — (TXT) [file pone.0235730.s001.txt]

https://data.europa.eu/euodp/en/data/dataset/covid-19-coronavirus-
data/resource/55e8f966-d5c8-438e-85bc-c7a5a26f4863. .
